# Supplementary material for: Elucidation of OSW-1-Induced Stress Responses in Neuro2a Cells
Source: Int J Mol Sci. 2023 Mar 17;24(6):5787. doi: 10.3390/ijms24065787 (PMC10059990; doi:10.3390/ijms24065787)
Supplement: Supplementary file 1 [file ijms-24-05787-s001.zip]

Archive with 1 entries (1 files):
- ijms-2261192-supplementary.pdf
